# Supplementary material for: Perceived Causal Problem Networks: Reliability, Central Problems, and Clinical Utility for Depression
Source: Assessment. 2021 Sep 1;30(1):73–83. doi: 10.1177/10731911211039281 (PMC9684655; doi:10.1177/10731911211039281)
Supplement: sj-csv-1-asm-10.1177_10731911211039281 – Supplemental material for Perceived Causal Problem Networks: Reliability, Central Problems, and Clinical Utility for Depression [file sj-csv-1-asm-10.1177_10731911211039281.csv]

SD	Eats less	No exercise	Insomnia	Resting	Conflicts	Hypocondria	Unfocused	social media	Stayshome	Procrast	Substances	Selfharm	Suicidal	Eats more	Compulsions	Ruminate	Worry	Flashback/avoid	Panic/avoid	Pain/avoid	Social anxiety/avoid	Alone/sad/avoid	Tired/avoid	Stressed/avoid	Bored/avoid	Angry/avoid
Eats less		22	14	19	0	14	17	16	0	15	31	31	12	27	20	15	17	22	22	14	18	20	12	17	14	7
No exercise	8		23	20	10	18	17	12	11	21	16	0	5	23	0	16	17	24	18	22	15	14	31	18	16	0
Insomnia	0	5		12	17	27	8	23	8	20	22	0	26	9	24	22	24	25	19	13	13	21	8	26	17	9
Resting	5	21	32		14	16	12	10	18	4	7	0	32	5	25	12	15	6	17	22	9	12	36	19	10	0
Conflicts	0	0	12	10		0	5	5	0	11	38		0	0		14	22	0	16	0	5	21	22	25	0	34
Hypocondria	0	3	11	5	0		16	0	22	0	0		0	11		19	33	0	23	41	0	0	25	18	7	5
Unfocused	16	13	23	7	3	13		12	10	12	12	0	8	11	28	21	23	23	17	18	17	15	26	22	13	4
social media	0	9	8	7	4	0	22		20	24	13	0	15	2	15	19	24	15	9	11	16	23	20	20	31	0
Stayshome	19	0	23	6	15	22	17	0		3	0	0	8	4	40	12	16	43	22	22	24	27	30	18	29	0
Procrast	13	3	14	20	16	13	28	21	11		14	0	21	0	32	16	21	4	19	19	11	18	24	16	14	7
Substances	0	6	7	0	17	5	9	0	0	3		12	32	2	50	18	22	35	25	12	22	23	10	17	23	11
Selfharm	0	0	0	0			12	20	0	11	38		24	15	0	37	20	20	24	19	0	26	0	10	0	18
Suicidal	7	12	0	0	24	0	7	6	0	6	35	0		13	47	29	31	25	18	14	11	24	9	7	8	1
Eats more	28	18	6	0	8	16	14	3	12	4	0	13	16			22	18	11	9	12	13	29	27	20	21	7
Compulsions	0	0	0	0			12	0	12	0	0	0	0			31	41	0	0	0	6	14	0	25	0	0
Ruminate	0	9	15	3	20	21	16	14	17	13	12	12	17	12	0		25	27	14	15	22	27	12	19	14	13
Worry	10	10	15	4	11	27	19	5	11	14	10	18	22	16	31	26		29	20	11	16	21	13	19	19	12
Flashback/avoid	2	5	14	0	20	0	6	0	15	3	0	20	31	0	0	32	33
Panic/avoid	8	11	18	9	21	36	17	0	17	19	9	30	27	12	0	26	33
Pain/avoid	25	27	25	8	14	28	11	6	13	13	13	38	17	12	0	24	29
Social anxiety/avoid	6	9	8	0	13	32	18	2	16	7	0	0	26	19	0	32	28
Alone/sad/avoid	9	11	18	0	22	19	17	15	22	11	20	16	19	18	13	29	23
Tired/avoid	17	23	35	14	18	17	14	13	12	12	19	0	21	12	33	21	22
Stressed/avoid	11	16	18	8	18	21	23	14	12	19	0	21	13	9	29	23	30
Bored/avoid	0	15	22	10	18	20	18	21	19	19	0	0	23	5	18	24	24
Angry/avoid	14	11	23	0	19	13	20	19	16	10	7	5	3	17	0	24	26
