# Supplementary material for: Perceived Causal Problem Networks: Reliability, Central Problems, and Clinical Utility for Depression
Source: Assessment. 2021 Sep 1;30(1):73–83. doi: 10.1177/10731911211039281 (PMC9684655; doi:10.1177/10731911211039281)
Supplement: sj-csv-3-asm-10.1177_10731911211039281 – Supplemental material for Perceived Causal Problem Networks: Reliability, Central Problems, and Clinical Utility for Depression [file sj-csv-3-asm-10.1177_10731911211039281.csv]

EDGE COUNT	Eats less	No exercise	Insomnia	Resting	Conflicts	Hypocondria	Unfocused	social media	Stayshome	Procrast	Substances	Selfharm	Suicidal	Eats more	Compulsions	Ruminate	Worry	Flashback/avoid	Panic/avoid	Pain/avoid	Social anxiety/avoid	Alone/sad/avoid	Tired/avoid	Stressed/avoid	Bored/avoid	Angry/avoid
Eats less		46	51	37	9	6	48	46	19	57	25	11	23	25	7	48	51	22	36	51	34	48	62	52	45	37
No exercise	46		49	59	10	14	70	60	31	73	29	9	16	35	5	67	71	18	29	70	49	62	87	63	62	51
Insomnia	51	49		46	18	14	64	49	23	65	29	9	22	31	7	70	75	23	41	66	52	61	75	72	57	49
Resting	37	59	46		12	13	58	49	25	68	19	8	10	29	4	64	73	15	29	59	38	52	80	65	57	44
Conflicts	9	10	18	12		3	21	17	7	20	4	1	4	7	1	26	28	8	12	16	14	18	23	20	23	25
Hypocondria	6	14	14	13	3		16	14	5	15	8	1	2	11	0	12	22	2	10	23	12	18	23	20	19	15
Unfocused	48	70	64	58	21	16		63	34	95	31	12	25	37	6	90	98	24	47	84	67	74	101	93	80	61
social media	46	60	49	49	17	14	63		25	68	21	3	14	33	7	67	72	15	29	60	43	57	70	63	62	47
Stayshome	19	31	23	25	7	5	34	25		31	13	3	9	14	6	29	36	5	17	28	26	24	38	33	28	21
Procrast	57	73	65	68	20	15	95	68	31		27	9	25	41	10	84	87	25	39	81	58	76	103	89	84	61
Substances	25	29	29	19	4	8	31	21	13	27		7	15	13	4	27	28	8	21	27	25	34	30	26	28	21
Selfharm	11	9	9	8	1	1	12	3	3	9	7		12	5	2	10	8	7	9	7	10	14	14	10	11	5
Suicidal	23	16	22	10	4	2	25	14	9	25	15	12		14	4	22	26	14	15	17	16	27	27	25	20	16
Eats more	25	35	31	29	7	11	37	33	14	41	13	5	14		0	35	37	9	19	33	24	34	46	35	35	28
Compulsions	7	5	7	4	1	0	6	7	6	10	4	2	4	0		8	10	3	3	7	7	8	9	12	7	6
Ruminate	48	67	70	64	26	12	90	67	29	84	27	10	22	35	8		104	29	52	79	65	85	95	90	84	67
Worry	51	71	75	73	28	22	98	72	36	87	28	8	26	37	10	104		34	64	89	67	86	107	99	79	73
Flashback/avoid	22	18	23	15	8	2	24	15	5	25	8	7	14	9	3	29	34
Panic/avoid	36	29	41	29	12	10	47	29	17	39	21	9	15	19	3	52	64
Pain/avoid	51	70	66	59	16	23	84	60	28	81	27	7	17	33	7	79	89
Social anxiety/avoid	34	49	52	38	14	12	67	43	26	58	25	10	16	24	7	65	67
Alone/sad/avoid	48	62	61	52	18	18	74	57	24	76	34	14	27	34	8	85	86
Tired/avoid	62	87	75	80	23	23	101	70	38	103	30	14	27	46	9	95	107
Stressed/avoid	52	63	72	65	20	20	93	63	33	89	26	10	25	35	12	90	99
Bored/avoid	45	62	57	57	23	19	80	62	28	84	28	11	20	35	7	84	79
Angry/avoid	37	51	49	44	25	15	61	47	21	61	21	5	16	28	6	67	73
