# Supplementary material for: Perceived Causal Problem Networks: Reliability, Central Problems, and Clinical Utility for Depression
Source: Assessment. 2021 Sep 1;30(1):73–83. doi: 10.1177/10731911211039281 (PMC9684655; doi:10.1177/10731911211039281)
Supplement: sj-csv-4-asm-10.1177_10731911211039281 – Supplemental material for Perceived Causal Problem Networks: Reliability, Central Problems, and Clinical Utility for Depression [file sj-csv-4-asm-10.1177_10731911211039281.csv]

ID	Date-start	Resp_checked	AntalTherapistViews	PHQ-sum	InTherapy	Minutes	Min/probl	Org-problems	Prio-Problems	Prio-%	Age	Male	Educ	CBT	CBT-crit	Depression	Top 1-step	T1-%-infl	Top 2-step	T2-%-infl	1vs2-step	Retest 1-step	Retest 2-step	Average unknown 1	Average unknown 2	unknDIFF	TRT-item	TRT-item-SPEARMAN	TRT-centr-1step	TRT-cent-SPEARMAN	TRT-centr-2step	TRT-C-1-unw	TRT-C-1-unw-SPEARMAN	TRT-painful	TRT-modify	Pain-mean	modif-mean	INFL-mean-1step	Eats less-Cent-1Step	No exercise-Cent-1Step	Insomnia-Cent-1Step	Resting-Cent-1Step	Conflicts-Cent-1Step	Hypocondria-Cent-1Step	Unfocused-Cent-1Step	social media-Cent-1Step	Stayshome-Cent-1Step	Procrast-Cent-1Step	Substances-Cent-1Step
160537	2020-09-14 09:59	0	6	10	0	34,5	4,3	11	8	0,73	55	0	3	4	0		Oro	0,4	Oro	0,42	1	Oro	Oro	63	76	-13	0,63	0,69	0,92	0,62	0,92	0,95	0,47	0,96	0,46	64,3	35,6	0,1		0,04	0,1	0
487943	2020-09-18 23:16	1	6	10	0	730,1	48,7	16	15	0,94	45	1	3	4	0		Oro	0,41	Oro	0,56	1	Oro	Oro	27	27	0	0,6	0,56	0,96	0,85	0,97	0,94	0,77	0,9		45	80,3	0,1	0,01	0,07	0,03				0,11	0,03	0,03	0,08	0,01
938110	2020-09-06 17:00	1	5	10	0	41	3,4	15	12	0,8	35	0	3	0	0	1	Fokuserar inte	0,36	Fokuserar inte	0,62	1	Stressad	Stressad	16	21	-6	0,55	0,58	0,96	0,92	0,97	0,96	0,95	0,89	0,97	46,1	81,3	0,1			0,09	0,02			0,18			0,1
528589	2020-09-09 16:45	0	4	16	0	28,8	1,9	15	15	1	35	0	3	4	0	1	Oro	0,42	Oro	0,62	1	Oro	Oro	11	5	6	0,73	0,73	0,96	0,77	0,96	0,98	0,71	0,81	0,68	59,6	67,3	0,1		0,05		0,03		0,06		0,02	0,02	0,04
817339	2020-09-14 16:57	0	4	18	0	11,1	1,6	17	7	0,41	15	0	2	4	0	1	Trött	0,58	Trött	1,04	1	Trött	Trött	8	0	8	0,59	0,51	0,92	0,89	0,9	0,85	0,94	0,66	0,76	70,7	79,9	0,1		0,21		0,1				0,05	0,2
119877	2020-09-14 10:00	0	3	24	0	25,8	3,2	17	8	0,47	45	0	3	4	0	1	Ensam/ledsen	0,44	Ensam/ledsen	0,69	1	Ensam/ledsen	Ensam/ledsen	0	0	0	0,72	0,65	0,93	0,93	0,92	0,94	0,92	0,36	0,92	92,6	37,8	0,1			0,06		0,08		0,11				0,11
124018	2020-09-14 22:31	0	3	12	0	18,2	2,6	9	7	0,78	55	0	3	4	0	1	Somnar sent	0,43	Somnar sent	0,7	1	Somnar sent	Somnar sent	0	0	0	0,36	0,36	0,83	0,71	0,74	0,74	0,61	0,09	0,68	65,9	72,1	0,1			0,22			0,11			0,15
124241	2020-09-24 09:45	1	3	15	0	34,6	2,9	12	12	1	35	0	3	0	0		Bråkar	0,44	Bråkar	0,65	1	Bråkar	Bråkar	18	4	14	0,43	0,4	0,93	0,8	0,93	0,91	0,78	0,74	0,46	40,9	77,5	0,1			0,03	0,02	0,24			0,04		0,19
145030	2020-09-06 19:50	0	3	10	0	9,8	1,4	11	7	0,64	45	0	3	0	0		Stressad	0,34	Stressad	0,34	1	Fokuserar inte	Fokuserar inte	76	71	5	0,8	0,8	0,8	0,71	0,8	1	0,76	0,8	0,58	26,6	80,3	0,1							0,2	0		0,1
223086	2020-09-08 20:56	0	3	21	0	113,6	7,6	16	15	0,94	55	0	2	4	0	1	Stressad	0,31	Stressad	0,53	1	Oro	Oro	5	0	5	0,68	0,7	0,97	0,95	0,97	0,93	0,86	0,99	0,41	67,1	92,7	0,1		0,01		0		0,05	0,13			0,05	0,01
276199	2020-09-03 19:20	0	3	23	0	16	1,1	19	15	0,79	45	0	2	0	0	1	Panikångest	0,32	Panikångest	0,67	1	Panikångest	Panikångest	0	0	0	0,52	0,45	0,91	0,82	0,91	0,9	0,88	0,46	-0,33	61,9	52,8	0,1	0,01	0,06	0,09	0,06		0,08	0,04	0,03
352391	2020-09-14 21:20	0	3	16	0	31,8	3,2	12	10	0,83	55	1	2	0	0	1	Social ångest	0,38	Social ångest	0,44	1	Social ångest	Social ångest	45	50	-5	0,6	0,42	0,95	0,76	0,92	0,96	0,65	0,74	0,61	61	83	0,1	0,03	0,09	0,1	0,05			0,06	0,08			0,1
454722	2020-08-28 10:47	0	3	16	0	26,2	3,3	16	8	0,5	55	0	3	4	0	1	Panikångest	0,38	Oro	0,69	0	Panikångest	Panikångest	0	0	0	0,74	0,71	0,95	0,86	0,96	0,96	1	0,69	0,71	84	59,1	0,1	0,05		0,11			0,19				0,05
554638	2020-08-26 09:07	1	3	10	0	10,3	1,5	7	7	1	45	1	2	4	0	1	Uttråkad	0,6	Uttråkad	1,02	1	Social ångest	Social ångest	0	22	-22	0,23	0,4	0,73	0,67	0,61	0,63	0,71	0,97	0,47	52,86	57,86	0,14		0,03	0,06					0,07
585811	2020-09-23 11:08	1	3	22	0	12	1,3	20	9	0,45	55	-1	3	4	0	1	Somnar sent	0,44	Somnar sent	0,67	1	Somnar sent	Somnar sent	11	7	4	0,6	0,61	0,83	0,95	0,84	0,82	0,91	0,74	0,26	60,2	41,6	0,1		0,04	0,24	0,05			0,21			0,11
663661	2020-09-22 17:35	0	3	27	0	35	3,2	18	11	0,61	55	0	3	4	0	1	Oro	0,48	Oro	0,6	1	Oro	Oro	30	22	8	0,46	0,45	0,91	0,49	0,93	0,94	0,51		0,72	84,3	25,9	0,1				0,03						0,11
664607	2020-09-13 23:30	1	3	27	0	38,3	3,5	11	11	1	35	1	2	4	0		Ältar	0,34	Ältar	0,51	1	Fokuserar inte	Fokuserar inte	1	3	-2	0,24	0,24	0,8	0,75	0,68	0,8	0,83	0,11	0,35	65,5	51,5	0,1		0,1					0,13
674489	2020-09-06 14:48	0	3	10	0	15,3	2,2	7	7	1	45	0	3	2	0		Skjuter upp	0,4	Trött	0,56	0	Trött	Trött	0	10	-10	0,37	0,38	0,52	0,68	0,73	0,71	0,79	0,61	0,81	48	72,3	0,1		0,14		0,13						0,2
736300	2020-09-01 05:23	0	3	20	0	35,1	3,9	15	9	0,6	45	0	3	0	0	1	Oro	0,3	Oro	0,35	1	Oro	Oro	54	50	3	0,78	0,61	0,86	0,6	0,85	0,95	0,82	0,51	0	68,6	65,1	0,1						0,04	0,08
747413	2020-08-31 22:13	0	3	25	0	18,8	1,4	18	13	0,72	35	0	2	4	0	1	Arg	0,22	Arg	0,23	1	Uttråkad	Uttråkad	46	85	-38	0,34	0,36	0,63	0,64	0,68	0,56	0,41	0,24	0,64	59,2	52,3	0,1		0,05	0,07	0,01	0,07		0,12	0,02	0,09
820756	2020-09-05 09:17	1	3	17	0	83	6,9	12	12	1	35	0	3	4	0	1	Uttråkad	0,26	Uttråkad	0,33	1	Trött	Uttråkad	44	56	-12	0,76	0,77	0,92	0,77	0,94	0,94	0,94	0,86	0,77	53,8	71,5	0,1		0,03		0,07			0,08	0,08		0,04
831462	2020-10-03 18:57	0	3	27	1	55,3	3,7	22	15	0,68	65	0	3	0	0	1	Oro	0,62	Oro	0,79	1	Oro	Oro	5	0	5	0,54	0,46	0,96	0,76	0,76	0,95	0,62	0,28	0,59	99,53	17,87	0,07		0,03	0,03				0,07	0,03		0,03
884012	2020-09-01 06:32	0	3	15	0	10,1	1,4	12	7	0,58	55	0	2	4	0		Ältar	0,54	Ältar	0,7	1	Ältar	Ältar	35	24	11	0,32	0,23	0,84	0,79	0,75	0,8	0,7	0,94	0,36	63,86	58,57	0,14				0,02			0,04
884553	2020-09-05 20:53	0	3	25	1	17,6	1,4	17	13	0,76	45	0	2	0	0	1	Ältar	0,3	Panikångest	0,5	0	Ältar	Ältar	11	40	-29	0,43	0,41	0,95	0,91	0,94	0,95	0,97	0,91	-0,18	58	78,69	0,08	0,06						0,12	0,01		0,02
970078	2020-09-15 19:33	1	3	11	0	13,1	1,9	7	7	1	25	0	2	0	0		Social ångest	0,33	Social ångest	0,35	1	Social ångest	Social ångest	82	83	-1	0,83	0,77	0,98	0,99	0,98	0,88	0,86	0,99	0,73	40,7	92,9	0,1	0,13		0,06				0,17			0,03
980136	2020-09-17 19:25	0	3	14	0	31,1	4,4	14	7	0,5	25	0	0	0	0	1	Ältar	0,55	Ältar	0,78	1	Ältar	Ältar	16	20	-4	0,61	0,67	0,93	0,77	0,9	0,97	0,77	0,45	-0,09	90	85,7	0,1
995759	2020-09-15 12:30	1	3	12	0	113,8	16,3	9	7	0,78	45	0	3	0	0		Ältar	0,7	Ältar	1	1	Ältar	Ältar	9	1	8	0,75	0,53	0,97	0,79	0,98	0,98	0,77	0,74	-0,48	66,6	65,6	0,1			0,1				0,11	0,03
140707	2020-09-16 22:48	0	2	21	0	32,8	2,7	16	12	0,75	35	0	3	0	1	1	Äter mer	0,22	Äter mer	0,34	1	Tränar inte	Tränar inte	33	33	0	0,31	0,35	0,7	0,85	0,68	0,67	0,91	0,02	-0,01	92,3	80,7	0,1	0,05	0,12	0,09				0,09			0,08
144699	2020-09-12 20:19	0	2	15	0	11,9	1,7	11	7	0,64	45	0	3	0	0	1	Tränar inte	0,38	Smärta	0,88	0	Sjukdomsoro	Smärta	0	0	0	0,27	0,24	0,32	0,52	0,9	0,67	0,64	-0,07	0,06	55,7	45	0,1		0,19				0,19		0,12
161061	2020-09-14 14:50	0	2	12	0	24	3,4	7	7	1	65	0	2	0	0		Trött	0,46	Trött	0,88	1	Trött	Trött	36	57	-21	0,5	0,27	0,85	0,62	0,87	0,83	0,84	0,62	0,21	54,43	20,29	0,14				0,2	0,03	0,11				0,14
194762	2020-09-02 20:10	1	2	24	1	40,5	3,1	19	13	0,68	55	0	1	4	0		Tvångar	0,81	Tvångar	0,93	1	Tvångar	Tvångar	19	31	-12	0,76	0,69	0,99	0,88	0,99	1	0,85	0,84	0,77	58,5	43,5	0,1			0,01	0,01			0,04		0,04	0,04	0,01
349807	2020-09-06 10:46	0	2	13	0	25	2,1	12	12	1	55	0	3	0	0	1	Somnar sent	0,35	Somnar sent	0,48	1	Somnar sent	Somnar sent	21	17	4	0,61	0,52	0,63	0,52	0,73	0,82	0,89	-0,26	-0,3	25,33	79,08	0,08	0,01	0,04	0,2	0,05				0,1	0,01
364974	2020-10-04 14:53	1	2	19	0	99,7	8,3	12	12	1	35	0	3	4	0	1	Ensam/ledsen	0,44	Ensam/ledsen	0,78	1	Ensam/ledsen	Ensam/ledsen	0	0	0	0,76	0,83	0,98	0,91	0,99	0,97	0,93	0,93	0,67	64,8	41,8	0,1		0,03	0,12	0,04			0,05		0,06	0,05
414583	2020-09-18 10:15	1	2	15	0	86,1	5,7	20	15	0,75	35	0	2	4	0		Oro	0,38	Oro	0,63	1	Oro	Bråkar	10	0	10	0,61	0,52	0,96	0,9	0,9	0,95	0,94	0,87	0	57,8	96	0,1	0,02	0,02		0,01	0,15		0,06	0,07		0,09
437266	2020-09-15 12:52	1	2	13	0	20	2,2	12	9	0,75	45	1	3	4	0	1	Oro	0,35	Oro	0,52	1	Oro	Tränar inte	0	0	0	0,3	0,3	0,81	0,67	0,79	0,22	0,45	0,77	0,81	46,8	54,4	0,1	0,04	0,1	0,11	0,02			0,16	0,13
458014	2020-09-06 11:51	1	2	14	0	32,9	3,7	14	9	0,64	65	0	3	2	0	1	Fokuserar inte	0,45	Fokuserar inte	0,78	1	Ältar	Ältar	0	0	0	0,79	0,76	0,98	0,78	0,99	0,98	0,92	0,94	0,96	75,8	57,7	0,1		0,07					0,23
475420	2020-09-04 12:37	1	2	10	0	1112,2	123,6	9	9	1	25	1	3	0	0		Oro	0,48	Oro	0,67	1	Oro	Oro	14	12	3	0,81	0,77	0,96	0,79	0,96	0,98	0,93	0,62	0,86	51,7	79,4	0,1					0,17	0,08	0,1
485490	2020-08-29 12:08	1	2	13	0	21,5	3,1	6	7	1,17	55	0	2	4	0	1	Sjukdomsoro	0,62	Sjukdomsoro	0,92	1	Panikångest	Sjukdomsoro	0	0	0	0,52	0,46	0,76	0,93	0,82	0,68	0,68	0,5	-0,33	81,4	83,6	0,1			0,11	0,05		0,31				0,06
498866	2020-09-09 07:55	0	2	20	0	14,6	2,1	17	7	0,41	35	0	2	0	0	1	Ältar	0,71	Ältar	1,08	1	Oro	Oro	6	29	-22	0,57	0,54	0,82	0,77	0,86	0,82	0,94		0,31	100	52,4	0,1
512479	2020-09-10 17:10	1	2	24	0	26,1	2	19	13	0,68	45	0	3	4	0	1	Oro	0,3	Självmordstankar	0,48	0	Oro	Oro	0	8	-8	0,23	0,33	0,8	0,8	0,81	0,69	0,55	0,86	0,54	72,5	66,7	0,1		0,06	0,1	0,04	0,07		0,08			0,03
512914	2020-09-20 13:04	1	2	24	0	19,9	2,2	16	9	0,56	15	0	2	0	0		Äter mer	0,41	Äter mer	0,59	1	Äter mer	Äter mer	5	0	5	0,49	0,4	0,92	0,87	0,95	0,88	0,81	0,86	0,8	72,8	43,3	0,1	0,14	0,12	0,03				0,15			0,08
579716	2020-09-14 15:26	1	2	15	0	16,3	2,3	9	7	0,78	55	0	3	0	0	1	Trött	0,65	Trött	0,71	1	Trött	Trött	59	49	10	0,64	0,57	0,97	0,89	0,98	0,99	0,76	0,83	0,86	50,1	39,1	0,1		0,05		0,2			0,15
618019	2020-08-24 07:18	1	2	27	0	20,5	1,5	23	14	0,61	25	0	2	2	0	1	Ensam/ledsen	0,25	Ensam/ledsen	0,34	1	Somnar sent	Ensam/ledsen	47	61	-14	0,42	0,4	0,76	0,71	0,78	0,85	0,83		0,72	100	11	0,1			0,12				0,05			0,05
619729	2020-09-06 10:32	0	2	23	0	22,4	1,7	13	13	1	55	0	3	0	0	1	Trött	0,32	Oro	0,5	0	Trött	Stressad	0	0	0	0,49	0,52	0,96	0,98	0,91	0,94	0,93	0,96	0,86	72,5	43,8	0,1		0,03	0,03			0,07	0,05	0,01	0,06		0,03
622440	2020-09-17 21:05	1	2	22	0	38,8	3,2	17	12	0,71	25	0	2	4	0		Fokuserar inte	0,31	Fokuserar inte	0,46	1	Fokuserar inte	Fokuserar inte	35	33	2	0,85	0,86	0,93	0,88	0,94	0,97	0,96	0,9	0,7	65,2	46,8	0,1		0,03		0			0,2	0,08	0,04	0,1
625567	2020-09-13 02:12	0	2	16	1	22,7	2,1	11	11	1	45	0	2	4	0		Somnar sent	0,41	Somnar sent	0,72	1	Somnar sent	Somnar sent	4	0	4	0,58	0,44	0,78	0,64	0,79	0,86	0,64	0,56	0,4	46,4	57,4	0,1			0,21	0,07	0,06			0,03	0,15
627939	2020-09-14 13:37	0	2	15	0	24,4	1,6	15	15	1	35	0	3	2	0	1	Skjuter upp	0,29	Skjuter upp	0,31	1	Trött	Trött	53	56	-3	0,63	0,49	0,73	0,81	0,74	0,72	0,9	0,55	0,81	40,9	74,4	0,1	0,02	0,09	0,03	0			0,05	0,08	0,03	0,2
631779	2020-09-20 10:36	0	2	10	0	17,4	1,9	13	9	0,69	35	0	2	4	0		Äter mer	0,25	Oro	0,28	0	Äter mer	Äter mer	55	41	14	0,62	0,65	0,8	0,72	0,84	0,42	0,81	0,73	0,38	31,9	60	0,1	0,15	0,12		0,05				0,01			0,16
665059	2020-09-06 15:59	1	2	10	0	8,1	1,2	16	7	0,44	35	0	3	4	0		Smärta	0,6	Smärta	0,68	1	Smärta	Smärta	52	57	-5	0,77	0,72	0,89	1	0,96	0,84	0,88	0,94	0,54	58,4	82,6	0,1		0,03		0,03		0,19
685904	2020-09-14 17:24	0	2	18	1	19,4	2,4	14	8	0,57	15	0	1	4	0	1	Ensam/ledsen	0,48	Ensam/ledsen	0,61	1	Ensam/ledsen	Ensam/ledsen	24	36	-11	0,87	0,74	0,93	0,88	0,96	0,86	0,77	0,58	0,69	58,6	57,6	0,1	0,07	0,03									0,1
712839	2020-09-06 16:23	0	2	23	0	21	2,3	14	9	0,64	25	0	3	4	0	1	Ältar	0,5	Ältar	0,66	1	Oro	Social ångest	0	0	0	0,46	0,43	0,82	0,73	0,71	0,83	0,83	0,72	0,39	78,7	80	0,1							0,12
759638	2020-09-06 21:57	1	2	11	0	16,3	1,6	13	10	0,77	15	0	1	0	0		Bråkar	0,25	Oro	0,26	0	Bråkar	Bråkar	65	81	-16	0,76	0,54	0,95	0,96	0,93	0,28	0,31	0,95	0,87	40,6	38,2	0,1	0,03		0,08	0,01	0,22
760938	2020-09-07 20:40	1	2	21	0	1060,6	88,4	15	12	0,8	35	0	1	4	1	1	Självmordstankar	0,3	Självmordstankar	0,45	1	Självmordstankar	Självmordstankar	4	12	-9	0,48	0,47	0,9	0,93	0,87	0,76	0,77	0,91	0,32	56,9	44,1	0,1	0,03		0,1				0,08	0,13		0,02
762493	2020-09-06 14:19	1	2	10	0	19,2	1,7	11	11	1	45	0	3	0	0	1	Ältar	0,37	Ältar	0,54	1	Ältar	Ältar	17	40	-23	0,62	0,59	0,84	0,82	0,84	0,91	0,79	0,5	0,76	45,3	71,2	0,1	0,03	0,06		0,03			0,13	0,03	0,05		0,11
765299	2020-09-20 20:15	0	2	12	0	16,3	1,5	15	11	0,73	25	0	2	4	0	1	Ensam/ledsen	0,34	Ensam/ledsen	0,61	1	Ensam/ledsen	Ensam/ledsen	11	20	-9	0,69	0,67	0,92	0,9	0,96	0,92	0,91	0,43	0,67	66,8	53,8	0,1		0,03	0,1	0,06						0,1
795414	2020-09-17 21:12	1	2	10	0	13	1,6	9	8	0,89	25	0	3	4	0	1	Oro	0,49	Ältar	0,74	0	Oro	Oro	0	0	0	0,36	0,33	0,91	0,87	0,92	0,87	0,93	0,83	0,82	39,5	71,4	0,1							0,11	0,06
825562	2020-09-15 17:40	1	2	17	0	20,8	1,9	16	11	0,69	25	1	3	4	1	1	Ensam/ledsen	0,49	Ensam/ledsen	0,74	1	Ensam/ledsen	Ensam/ledsen	12	6	5	0,43	0,43	0,96	0,82	0,96	0,97	0,87	0,79	0,9	42,5	33,3	0,1							0,03		0,1
828658	2020-08-25 03:56	0	2	21	0	17,4	2,5	11	7	0,64	55	1	3	4	0	1	Somnar sent	0,58	Somnar sent	0,88	1	Somnar sent	Somnar sent	2	0	2	0,26	0,25	0,94	0,89	0,96	0,88	0,75	0,66	-0,02	75,7	18	0,1	0,01		0,29				0,14
871319	2020-09-13 06:35	1	2	19	0	39,9	2,8	14	14	1	55	0	3	4	0		Fokuserar inte	0,35	Fokuserar inte	0,5	1	Fokuserar inte	Fokuserar inte	20	24	-4	0,74	0,67	0,96	0,74	0,98	0,98	0,93	0,83	0,46	51,9	71,4	0,1	0,02	0,04	0,04	0,05			0,19	0,05		0,06
895308	2020-09-14 23:00	0	2	16	0	30,1	2,5	17	12	0,71	15	0	1	4	0	1	Oro	0,34	Oro	0,5	1	Oro	Oro	19	17	2	0,72	0,53	0,91	0,85	0,92	0,92	0,73	0,87	0,78	60,1	56,3	0,1		0,06	0,1	0,02				0,09		0,1
926782	2020-08-25 19:12	1	2	22	0	62,1	4,4	21	14	0,67	25	0	2	4	0	1	Ensam/ledsen	0,31	Ensam/ledsen	0,43	1	Ensam/ledsen	Ensam/ledsen	7	14	-7	0,64	0,6	0,85	0,74	0,86	0,8	0,79	0,7	0,62	82,5	77,1	0,1	0,04	0,04			0,08		0,04	0,04		0,02
941809	2020-09-14 17:08	0	2	26	0	12,9	1,2	12	11	0,92	25	0	3	4	0	1	Flashbacks	0,21	Flashbacks	0,21	1	Flashbacks	Flashbacks	64	59	4	0,63	0,63	0,85	0,79	0,85	0,75	0,98	0,91	0,47	58,5	60,5	0,1	0,03			0,04			0,05
943680	2020-08-26 13:34	0	2	21	0	48,2	3,2	17	15	0,88	45	0	2	0	0	1	Ensam/ledsen	0,44	Ensam/ledsen	0,49	1	Oro	Oro	35	42	-7	0,66	0,65	0,79	0,68	0,76	0,46	0,79	0,81	0,87	29,33	72,73	0,07		0	0,02	0		0	0,09		0,08	0,04	0,05
951691	2020-09-17 18:58	0	2	10	0	16,1	1,8	9	9	1	25	0	3	4	0	1	Ältar	0,31	Ältar	0,45	1	Ältar	Ältar	27	26	1	0,82	0,86	0,97	1	0,98	0,94	0,98	0,94	0,83	55,1	59,4	0,1		0,04					0,05	0,03
953363	2020-09-20 19:28	0	2	11	0	12,6	1,6	9	8	0,89	45	0	2	0	0		Trött	0,38	Sjukdomsoro	0,51	0	Sjukdomsoro	Sjukdomsoro	32	0	32	0,42	0,43	0,84	0,88	0,93	0,78	0,74	0,47	0,75	67,1	63	0,1		0,08				0,2
960021	2020-09-17 21:36	0	2	11	0	27,8	4	8	7	0,88	25	1	3	0	0	1	Tränar inte	0,43	Tränar inte	0,6	1	Tränar inte	Tränar inte	46	53	-7	0,49	0,45	0,82	0,64	0,87	0,87	0,87	0,52	0,93	22,86	82,86	0,14	0	0,26					0,19	0,09		0,15
975000	2020-09-12 23:55	0	2	20	0	15,5	2,2	12	7	0,58	35	0	3	2	0	1	Oro	0,55	Oro	0,86	1	Oro	Stressad	0	0	0	0,76	0,8	0,96	0,96	0,98	0,95	1	0,68	0,65	97,4	45,1	0,1				0,12			0,2			0,07
998955	2020-09-04 21:27	1	2	18	0	21,3	3	9	7	0,78	35	0	1	0	0		Ältar	0,69	Självmordstankar	0,79	0	Ältar	Ältar	10	6	4	0,36	0,33	0,62	0,75	0,33	0,59	0,75	-0,18	0,52	89,57	34,86	0,14			0,08				0,1
110723	2020-09-26 19:18	0	1	24	0	44,6	3	19	15	0,79	55	0	2	0	0	1	Smärta	0,35	Smärta	0,51	1	Oro	Oro	2	0	2	0,64	0,56	0,93	0,91	0,92	0,87	0,94	0,9	0,5	71,5	40,9	0,1	0	0,08		0,03			0,07	0,01	0,04	0,06	0,04
136872	2020-09-17 08:34	0	1	15	0	18,7	2,7	11	7	0,64	25	0	2	0	0	1	Skjuter upp	0,49	Skjuter upp	0,69	1	Oro	Oro	16	0	16	0,27	0,27	0,68	0,82	0,75	0,65	0,89	0,11	0,8	75,7	80,6	0,1							0,17	0,1		0,25
141756	2020-09-24 12:54	1	1	11	1	69,3	4,6	15	15	1	25	0	2	0	0		Oro	0,38	Oro	0,56	1	Oro	Oro	35	42	-7	0,74	0,71	0,96	0,97	0,92	0,92	0,9	0,94	0,81	55,5	51,3	0,1	0	0,01	0,08					0,03	0,01	0,07
143586	2020-08-24 10:09	0	1	20	0	23,4	2,3	22	10	0,45	35	0	2	2	0	1	Somnar sent	0,29	Somnar sent	0,34	1	Panikångest	Panikångest	41	48	-7	0,43	0,44	0,48	0,64	0,4	0,38	0,58	0,51	0,42	30,3	28,6	0,1	0,05		0,2				0,09		0,06	0,12	0,01
159921	2020-08-31 08:17	1	1	23	0	32,7	2,2	18	15	0,83	35	-1	2	2	0	1	Ältar	0,41	Ältar	0,55	1	Ältar	Ältar	34	47	-13	0,48	0,5	0,89	0,9	0,86	0,84	0,63	0,88	0,76	50,7	48,3	0,1		0					0,09			0,07	0
160103	2020-09-14 12:33	1	1	15	0	44,3	5,5	12	8	0,67	55	0	3	4	0		Ältar	0,51	Ältar	0,73	1	Ältar	Ältar	7	22	-16	0,69	0,69	0,93	0,88	0,94	0,88	0,84	0,87	0,66	49,88	66,88	0,13					0,06		0,14	0,02		0,15
169435	2020-09-17 22:10	0	1	19	0	42,5	4,7	14	9	0,64	35	0	3	2	0	1	Fokuserar inte	0,43	Fokuserar inte	0,51	1	Fokuserar inte	Fokuserar inte	50	37	13	0,46	0,45	0,83	0,49	0,83	0,94	0,71	-0,12	0,45	73,44	73,11	0,11		0,08		0,04		0,12	0,28
215183	2020-08-27 19:20	1	1	24	0	22,7	1,5	20	15	0,75	15	0	1	0	0	1	Vilar	0,17	Trött	0,24	0	Självmordstankar	Tränar inte	49	67	-18	0,39	0,37	0,77	0,85	0,7	0,54	0,59	0,84	0,04	68,9	17,9	0,1	0,05	0,09	0,04	0,11	0,09			0,04		0,08	0
223155	2020-08-25 18:42	1	1	15	0	9,5	1,4	21	7	0,33	25	0	2	0	0	1	Social ångest	0,28	Social ångest	0,28	1	Flashbacks	Panikångest	57	57	0	0,87	0,92	0,81	0,64	0,81	0,4	0,56	0,7	0,13	70,1	4	0,1			0,03								0,01
225744	2020-09-14 16:00	1	1	14	0	45,4	4,5	10	10	1	45	0	3	2	0		Stressad	0,29	Stressad	0,35	1	Stressad	Stressad	30	20	10	0,46	0,52	0,91	0,84	0,86	0,61	0,6	0,95		49,1	100	0,1				0			0,08	0,03		0,02
235883	2020-09-09 07:42	0	1	21	0	24,8	2,3	11	11	1	35	0	3	0	0	1	Ältar	0,28	Ältar	0,28	1	Ältar	Ältar	45	18	27	0,41	0,56	0,63	0,54	0,34	0,71	0,71	0,16	0,02	81,6	64,5	0,1		0,13		0,11				0,11		0,04
255231	2020-09-17 23:47	0	1	20	0	50,6	4,2	14	12	0,86	45	0	2	0	0	1	Oro	0,4	Fokuserar inte	0,54	0	Ältar	Ältar	25	48	-23	0,37	0,37	0,88	0,91	0,81	0,82	0,91	0,54	-0,22	84,9	67,8	0,1	0,01		0,1				0,13			0,04
258395	2020-09-19 00:12	1	1	17	0	674,9	67,5	10	10	1	75	0	3	0	0		Skjuter upp	0,51	Skjuter upp	0,73	1	Skjuter upp	Skjuter upp	11	16	-5	0,52	0,57	0,93	0,9	0,94	0,9	0,84	0,94	0,39	61,6	58,2	0,1			0,07			0,01		0,07		0,27
269124	2020-09-18 09:57	0	1	15	0	19,5	2,8	9	7	0,78	55	0	2	0	0	1	Oro	0,49	Oro	0,75	1	Oro	Oro	0	0	0	0,52	0,55	0,99	1	0,97	0,98	0,96	0,96	0,88	56	64,1	0,1				0,03			0,17		0,1
295014	2020-09-06 21:57	0	1	10	0	20,2	2,9	10	7	0,7	55	0	3	0	0		Fokuserar inte	0,41	Fokuserar inte	0,6	1	Stressad	Fokuserar inte	38	40	-2	0,92	0,89	0,9	0,86	0,95	0,86	0,96	-0,05	0,98	59,7	37,1	0,1					0,08		0,25
306232	2020-09-14 10:05	1	1	19	0	13	1,9	16	7	0,44	55	0	2	4	0	1	Ältar	0,46	Stressad	0,71	0	Ältar	Ältar	40	14	26	0,51	0,4	0,84	0,84	0,54	0,84	0,88		-0,32	100	92,9	0,1			0,09
334360	2020-09-18 07:58	0	1	21	0	113,9	12,7	15	9	0,6	55	0	3	2	0	1	Somnar sent	0,44	Stressad	0,7	0	Somnar sent	Somnar sent	11	25	-14	0,82	0,78	0,95	0,89	0,98	0,96	0,93	0,58	-0,2	67,3	67,7	0,1			0,24			0,02	0,11
370714	2020-08-29 20:56	0	1	13	0	1096	84,3	13	13	1	25	0	2	0	0	1	Ensam/ledsen	0,58	Ensam/ledsen	0,88	1	Ensam/ledsen	Ensam/ledsen	9	39	-29	0,64	0,61	0,98	0,64	0,97	0,98	0,82	0,94	0,48	37,6	61,4	0,1	0,01	0,03	0,02	0				0,04
378481	2020-09-14 09:40	1	1	10	0	24,5	1,9	13	13	1	55	0	3	0	0		Somnar sent	0,36	Somnar sent	0,39	1	Somnar sent	Somnar sent	56	74	-18	0,56	0,5	0,89	0,92	0,88	0,97	0,7	0,88	0,55	50,2	50,4	0,1	0,03	0,07	0,26	0,02				0,06		0,09
387084	2020-09-14 15:24	1	1	19	0	52,7	4,1	14	13	0,93	55	0	3	4	0	1	Ältar	0,28	Ältar	0,34	1	Ältar	Ältar	48	52	-4	0,7	0,6	0,94	0,87	0,89	0,95	0,78	0,77	-0,49	72,5	56,8	0,1		0,04	0,07	0,04			0,08				0,04
401284	2020-09-18 20:15	0	1	19	0	8,9	1,1	11	8	0,73	25	0	2	4	0	1	Fokuserar inte	0,35	Fokuserar inte	0,42	1	Fokuserar inte	Social ångest	32	48	-16	0,88	0,72	0,87	0,93	0,9	0,95	0,94	0,5	0,87	43,6	20,3	0,1		0,04		0,06			0,21			0,12
407172	2020-09-08 15:19	1	1	12	1	24,6	1,9	17	13	0,76	25	0	2	2	0	1	Ältar	0,36	Ältar	0,61	1	Oro	Oro	0	0	0	0,52	0,56	0,68	0,81	0,7	0,4	0,43	0,85	0,83	59,2	56,2	0,1		0,06	0,05	0,01			0,05	0,08		0,1
409399	2020-09-05 10:04	1	1	17	0	25,7	2,1	12	12	1	25	1	3	0	0		Ältar	0,34	Ältar	0,41	1	Ältar	Ältar	34	25	9	0,66	0,64	0,92	0,81	0,91	0,93	0,82	0,86	0,93	38,2	64,4	0,1	0,02	0,08	0,09				0,07	0,08		0,06	0,01
411213	2020-08-25 15:15	1	1	22	0	16,3	1,4	14	12	0,86	35	0	3	0	0		Ensam/ledsen	0,26	Ensam/ledsen	0,38	1	Somnar sent	Somnar sent	32	49	-17	0,37	0,43	0,88	0,84	0,93	0,83	0,81	0,37	0,46	58,7	43,6	0,1	0,05	0,05	0,15	0,04						0,08
411995	2020-09-06 11:40	1	1	16	0	29	3,6	11	8	0,73	25	0	2	4	0	1	Ältar	0,45	Ältar	0,59	1	Ältar	Ältar	28	46	-19	0,45	0,43	0,97	0,91	0,97	0,92	0,94	0,94	0,83	51,3	69,4	0,1				0
421504	2020-08-24 11:36	0	1	15	0	66	5,5	13	12	0,92	55	0	2	4	0	1	Sjukdomsoro	0,55	Smärta	0,97	0	Sjukdomsoro	Sjukdomsoro	0	17	-17	0,68	0,58	0,97	0,94	0,99	0,97	0,81	0,85	0,63	64,9	46,3	0,1						0,28	0,05	0		0,01
447397	2020-09-08 16:02	1	1	17	0	18,3	2,6	14	7	0,5	35	0	3	4	0		Ältar	0,38	Uttråkad	0,63	0	Ältar	Fokuserar inte	0	5	-5	0,67	0,5	0,93	0,86	0,76	0,76	0,71	0,96	0,96	62	80,1	0,1							0,19	0,05			0,06
449242	2020-09-06 14:20	0	1	16	0	16,4	1,5	13	11	0,85	15	0	1	4	0	1	Flashbacks	0,48	Flashbacks	0,53	1	Flashbacks	Flashbacks	40	76	-36	-0,07	-0,02	0,68	0,77	0,67	-0,05	0,1	0,92	0,66	54,5	54,7	0,1	0,04		0,04					0,05
489392	2020-09-08 10:34	0	1	23	0	17	1,5	14	11	0,79	35	0	2	4	0	1	Oro	0,29	Oro	0,38	1	Oro	Äter mer	43	34	9	0,23	0,21	0,84	0,78	0,9	0,79	0,4	0,58	0,06	48,5	54	0,1		0,14		0,02			0,1			0,07	0,06
500630	2020-09-07 17:57	1	1	21	0	37,1	2,9	13	13	1	35	0	3	0	0		Smärta	0,26	Smärta	0,4	1	Uttråkad	Uttråkad	11	40	-29	0,67	0,56	0,71	0,52	0,71	0,51	0,31	0,57	0,82	63,8	62	0,1				0,01		0,1	0,11	0,06			0,04
514698	2020-09-18 10:13	1	1	17	0	27,5	2	17	14	0,82	45	1	3	4	0	1	Bråkar	0,49	Bråkar	0,77	1	Bråkar	Bråkar	0	0	0	0,72	0,67	0,98	0,89	0,97	0,97	0,78	0,87		60	100	0,1		0,04	0,07		0,24		0,03		0,01	0,05	0,04
526474	2020-08-31 10:44	1	1	18	0	20,5	2,6	11	8	0,73	65	0	3	4	0	1	Uttråkad	0,24	Uttråkad	0,29	1	Skjuter upp	Skjuter upp	66	65	1	0,71	0,68	0,94	0,88	0,85	0,86	0,91	0,94	-0,56	74	44,1	0,1		0,09	0,06							0,19	0,05
544295	2020-09-12 20:08	1	1	12	0	36,6	3,7	12	10	0,83	45	1	3	0	0		Trött	0,33	Oro	0,45	0	Trött	Trött	20	40	-20	0,78	0,73	0,92	0,62	0,66	0,89	0,79	0,84	-0,2	52,9	71,3	0,1				0,06			0,06			0,05
555139	2020-09-22 12:19	0	1	12	1	28	2,3	13	12	0,92	55	0	2	0	0	1	Oro	0,86	Oro	0,97	1	Oro	Oro	19	20	-1	0,72	0,55	0,95	0,89	0,87	0,98	0,88	0,77	0,86	52	34,7	0,1	0	0	0,07	0						0
558891	2020-09-20 12:03	1	1	15	0	6,3	0,9	10	7	0,7	25	0	2	4	0	1	Fokuserar inte	0,31	Social ångest	0,41	0	Trött	Social ångest	52	54	-3	0,95	0,75	0,96	0,75	0,97	0,93	0,96	0,95	0,7	41,9	10,1	0,1				0,08			0,21			0,12
566368	2020-08-30 23:01	0	1	21	0	42,6	3,3	21	13	0,62	55	0	3	4	0	1	Fokuserar inte	0,32	Trött	0,57	0	Fokuserar inte	Fokuserar inte	6	11	-5	0,3	0,31	0,73	0,72	0,63	0,79	0,79	0,44	0,08	69,7	28,8	0,1			0,03		0,06		0,17	0,03		0,14
574324	2020-08-31 08:54	0	1	21	0	14,7	2,1	7	7	1	35	0	2	0	0		Oro	0,43	Ältar	0,71	0	Ältar	Ältar	22	39	-18	-0,14	-0,11	0,21	0,22	0,53	0,21	0,22		-0,27	100	85	0,1			0,08		0,12
576299	2020-09-06 18:09	0	1	17	0	48,7	3,2	17	15	0,88	35	0	3	0	0		Ältar	0,29	Ältar	0,34	1	Trött	Trött	41	39	2	0,43	0,43	0,85	0,91	0,86	0,83	0,94	0,92	0,82	67,5	52,1	0,1		0,02			0,1		0,08	0,01	0,05	0,03
587527	2020-09-18 13:47	0	1	11	0	15,7	2	17	8	0,47	35	0	3	4	0	1	Bråkar	0,32	Bråkar	0,38	1	Bråkar	Bråkar	56	66	-10	-0,01	-0,04	0,71	0,48	0,73	0,68	0,58	0,45	0,92	66,25	58,5	0,13		0,06			0,22
592782	2020-09-18 19:36	0	1	22	0	19,8	2	14	10	0,71	55	0	2	4	0		Oro	0,64	Oro	0,83	1	Alkohol/droger	Alkohol/droger	12	3	9	0,62	0,57	0,8	0,85	0,72	0,59	0,82	0,79	0,26	63,7	17	0,1	0,02							0,04			0,16
602881	2020-09-19 08:42	0	1	11	0	29,7	2,7	11	11	1	45	0	3	0	0		Ältar	0,46	Ältar	0,62	1	Ältar	Ältar	34	35	-2	0,85	0,65	0,93	0,9	0,96	0,98	0,92	0,73	0,49	45,4	71,1	0,1		0,03				0,03	0,12
605261	2020-09-18 08:46	1	1	15	0	30,4	2,8	11	11	1	45	0	3	2	0		Fokuserar inte	0,31	Stressad	0,39	0	Fokuserar inte	Fokuserar inte	19	30	-11	0,46	0,45	0,81	0,79	0,87	0,73	0,78	0,71	0,82	50	94,5	0,1	0,03			0,05			0,17			0,05
620492	2020-08-27 23:25	1	1	19	0	92	10,2	13	9	0,69	45	0	3	2	0	1	Stressad	0,46	Stressad	0,78	1	Tvångar	Stressad	18	22	-5	0,68	0,68	0,98	0,97	0,99	0,98	0,93	0,77	0,99	73,8	39	0,1		0,02					0,17	0,03	0,06	0,12
623526	2020-09-17 21:44	0	1	25	0	53,2	4,4	15	12	0,8	55	0	2	2	0	1	Självmordstankar	0,95	Självmordstankar	1,11	1	Självmordstankar	Självmordstankar	0	8	-8	0,44	0,44	0,82	0,81	0,71	0,86	0,43	0,83	0,72	76,9	40,7	0,1	0,02		0,05	0,02						0,05	0,1
629830	2020-09-14 17:33	0	1	14	0	21,5	2,7	8	8	1	55	0	3	4	0	1	Oro	0,51	Oro	0,66	1	Oro	Oro	27	32	-5	0,15	0,31	0,92	0,9	0,84	0,71	0,52	0,96	0,78	44,5	60,6	0,1				0,03				0,24	0,09
663294	2020-09-09 07:40	0	1	19	0	22,1	3,2	9	7	0,78	55	0	3	4	0	1	Oro	0,53	Oro	0,9	1	Smärta	Oro	18	16	3	0,42	0,46	0,67	0,86	0,9	0,72	0,96	0,85	0,43	72	51,6	0,1				0,11			0,1			0,05
670461	2020-09-17 19:40	0	1	11	0	11,6	1,2	10	10	1	45	0	3	0	0	1	Oro	0,48	Oro	0,71	1	Oro	Flashbacks	20	20	0	0,76	0,65	0,99	0,99	0,97	0,98	0,9	0,94	0,3	66,9	55,9	0,1		0,02		0,05				0,06		0,06
670674	2020-08-31 12:42	0	1	18	0	28,9	1,9	19	15	0,79	55	0	2	4	0	1	Sociala medier	0,4	Sociala medier	0,63	1	Skjuter upp	Skjuter upp	42	51	-9	0,41	0,36	0,78	0,82	0,77	0,9	0,77	0,84	0,52	57,4	55,9	0,07			0,05	0,06		0,03		0,24		0,19
694500	2020-09-06 14:53	1	1	24	0	63,2	4,2	21	15	0,71	25	0	2	4	0	1	Stressad	0,24	Stressad	0,32	1	Flashbacks	Flashbacks	27	12	15	0,41	0,39	0,77	0,86	0,73	0,65	0,82	0,95		88	100	0,1	0,09	0,03					0,07		0,1	0,01	0,04
714962	2020-09-06 19:38	0	1	11	0	19	2,7	12	7	0,58	35	0	3	0	0	1	Ensam/ledsen	0,48	Ensam/ledsen	0,53	1	Ensam/ledsen	Ensam/ledsen	68	77	-10	0,8	0,68	0,99	0,96	0,99	0,94	0,94	0,98	0,94	42,1	51,4	0,1			0,03					0,06		0,06	0,03
735573	2020-09-20 12:24	1	1	17	0	10,6	1,5	14	7	0,5	25	0	2	2	0	1	Ältar	0,46	Ältar	0,51	1	Social ångest	Social ångest	54	59	-4	0,02	-0,03	0,92	0,83	0,95	0,67	0,76	0,9	0,82	67,71	64,71	0,14							0,1
741392	2020-09-20 21:30	1	1	12	0	15,5	1,4	12	11	0,92	25	0	2	0	0		Ensam/ledsen	0,32	Ensam/ledsen	0,4	1	Ensam/ledsen	Ensam/ledsen	55	53	3	0,78	0,69	0,76	0,51	0,85	0,9	0,91	0,68	0,77	20,8	47,3	0,1			0,05	0		0,11					0,04
744734	2020-09-06 11:54	0	1	10	0	83,6	5,6	17	15	0,88	35	0	3	0	0		Social ångest	0,26	Social ångest	0,48	1	Ältar	Social ångest	10	5	5	0,44	0,45	0,84	0,84	0,85	0,71	0,82	0,9	0,86	39	53,7	0,1		0,09		0,01			0,08	0,03	0	0,08
745827	2020-09-21 23:13	1	1	16	0	14,5	1,6	14	9	0,64	25	1	2	0	0	1	Skjuter upp	0,41	Skjuter upp	0,48	1	Fokuserar inte	Fokuserar inte	27	30	-3	0,37	0,41	0,81	0,91	0,89	0,78	0,85	0,87	0,85	47,8	57,8	0,1				0,09			0,13	0,03		0,24
752953	2020-09-13 16:22	1	1	19	0	20,5	2,9	9	7	0,78	65	0	3	4	0	1	Äter mer	0,73	Äter mer	1,08	1	Äter mer	Äter mer	0	3	-3	0,86	0,77	0,99	1	0,99	0,98	0,89	0,96	0,68	73	83,4	0,1		0,07						0,05	0,03
762961	2020-08-24 19:09	1	1	18	0	24,9	2,1	14	12	0,86	35	0	1	2	0	1	Oro	0,33	Oro	0,41	1	Oro	Oro	19	25	-7	0,53	0,56	0,85	0,84	0,83	0,7	0,74	0,87	0,33	43,3	11,8	0,1	0,02		0,13					0			0
766057	2020-08-27 22:42	0	1	15	0	25	1,8	16	14	0,88	55	0	3		0		Oro	0,31	Oro	0,31	1	Oro	Oro	64	57	7	0,35	0,26	0,92	0,61	0,92	0,94	0,56	0,79	0,8	64,93	52,21	0,07			0,04		0,06		0,06	0,01		0,07
767513	2020-09-17 22:12	1	1	20	0	23,2	1,7	21	14	0,67	35	0	2	2	0		Oro	0,37	Oro	0,58	1	Oro	Oro	0	4	-4	0,37	0,35	0,91	0,81	0,82	0,9	0,82	0,24	0,58	67,4	71,8	0,1		0,07					0,08	0,05		0,09	0,04
838448	2020-08-24 14:47	1	1	11	0	73,9	6,2	17	12	0,71	25	0	3	0	0		Bråkar	0,25	Skjuter upp	0,34	0	Fokuserar inte	Fokuserar inte	27	38	-11	0,36	0,31	0,72	0,66	0,69	0,34	0,49	0,89	0,54	64,4	64,7	0,1			0,08		0,15		0,08			0,13
841644	2020-09-16 11:26	0	1	27	0	36,8	2,5	20	15	0,75	35	0	3	4	1	1	Flashbacks	0,22	Flashbacks	0,24	1	Flashbacks	Flashbacks	57	72	-15	0,27	0,24	0,89	0,88	0,88	0,43	0,37	0,91	0,66	48,7	32,1	0,1	0,02	0	0,04				0,08	0,03			0,02
847278	2020-09-15 19:08	1	1	16	0	31,1	2,1	19	15	0,79	25	0	2	0	0		Panikångest	0,23	Panikångest	0,29	1	Panikångest	Panikångest	31	41	-10	0,35	0,34	0,93	0,94	0,91	0,8	0,81	0,94	0,79	56,6	36,2	0,1		0,08	0,06	0,01			0,04	0,01			0,08
878448	2020-09-15 07:24	1	1	21	0	8,1	1	14	8	0,57	25	0	3	4	0	1	Panikångest	0,26	Flashbacks	0,31	0	Flashbacks	Flashbacks	50	51	-1	0,94	0,92	0,89	0,83	0,87	0,97	0,91	0,45	0,84	77,6	81,5	0,1			0,14
879182	2020-09-27 13:41	0	1	17	0	12,1	1,7	13	7	0,54	25	0	3	0	0		Fokuserar inte	0,3	Fokuserar inte	0,31	1	Ensam/ledsen	Ensam/ledsen	63	40	23	0,05	0,06	0,85	0,93	0,78	0,02	0,21	0,87	0,7	47,9	40,3	0,1			0,06				0,24	0,1		0,14
903525	2020-09-15 18:16	0	1	17	0	12,2	1,7	9	7	0,78	35	0	2	4	0	1	Trött	0,18	Trött	0,18	1	Ältar	Ältar	86	86	0	1	1	1	0,88	1	#DIV/0!	#DIV/0!	1	0,62	84,9	74,6	0,1				0,01						0,15
904987	2020-09-17 12:31	1	1	16	0	254,9	36,4	13	7	0,54	25	0	3	4	0	1	Oro	0,44	Oro	0,58	1	Oro	Oro	29	11	18	0,73	0,73	0,9	0,86	0,93	0,97	0,96	0,8	0,95	52,1	30,9	0,1							0,07	0,02		0,16
917697	2020-09-14 13:23	0	1	17	0	24,5	2	12	12	1	55	0	2	2	0	1	Oro	0,25	Oro	0,32	1	Oro	Oro	52	63	-10	0,31	0,25	0,92	0,91	0,93	0,62	0,69	0,98	-0,75	59	51,75	0,08	0	0,03		0,05			0,09			0,08
919786	2020-09-20 15:53	0	1	11	0	20,8	2,1	13	10	0,77	55	0	2	0	0	1	Smärta	0,38	Tränar inte	0,64	0	Smärta	Smärta	26	8	18	0,52	0,42	0,9	0,66	0,95	0,96	0,65	0,73	-0,25	57,2	87,6	0,1		0,21		0,03			0,05	0,06		0,1
965531	2020-09-06 16:29	1	1	10	0	24,8	3,1	8	8	1	65	0	3	4	0	1	Tränar inte	0,48	Tränar inte	0,79	1	Tränar inte	Tränar inte	1	0	1	0,61	0,55	0,93	0,74	0,96	0,95	0,69	0,84	0,85	40,1	94	0,1		0,24		0,08				0,11		0,07
969699	2020-08-31 12:17	0	1	24	0	47,4	3,4	15	14	0,93	45	0	3	4	0	1	Ältar	0,53	Ältar	0,78	1	Ältar	Ältar	0	3	-3	0,42	0,44	0,93	0,89	0,94	0,94	0,95	0,68	0,47	53,79	47,86	0,07	0,05	0,01	0,12				0,09	0,01		0,02
970300	2020-09-17 23:01	0	1	16	0	17,8	2,5	14	7	0,5	45	0	3	4	0		Trött	0,4	Trött	0,62	1	Trött	Trött	14	30	-16	0,76	0,65	0,89	0,89	0,83	0,85	0,86	0,54	0,33	71,9	63,3	0,1		0,03					0,19			0,11
980930	2020-09-09 11:34	0	1	0	0	0	0	16	15	0,94	65	0	3	0	0	1	Ältar	0,33	Flashbacks	0,41	0	Panikångest	Panikångest	52	59	-7	0,45	0,55	0,92	0,89	0,93	0,9	0,86	0,87	0,14	43,13	27,13	0,07	0						0,11			0,01	0
981454	2020-08-30 21:40	1	1	25	0	15,8	1,1	15	14	0,93	25	0	3	4	0		Oro	0,37	Oro	0,42	1	Oro	Oro	29	14	14	0,46	0,5	0,96	0,85	0,92	0,95	0,72	0,7	0,55	53,57	63,5	0,07	0,03				0,06		0,17		0,05	0,03
987341	2020-08-30 19:41	0	1	20	0	21,1	2,3	9	9	1	35	0	3	0	0	1	Trött	0,38	Trött	0,53	1	Trött	Trött	42	43	-1	0,66	0,67	0,95	0,88	0,98	0,94	0,91	0,96	0,76	43,8	19,7	0,1		0,07					0,01			0,02
995551	2020-09-06 13:48	1	1	14	0	36,7	5,2	7	7	1	45	0	3	4	0	1	Ensam/ledsen	0,49	Ensam/ledsen	0,54	1	Ensam/ledsen	Ensam/ledsen	34	33	1	0,95	0,92	0,99	0,96	0,99	1	0,94	0,97	0,97	45,1	42,9	0,1		0,04					0,05			0,1
110175	2020-08-31 08:27	1	0	17	0	20,4	2,5	13	8	0,62	55	0	2	0	0	1	Oro	0,47	Oro	0,69	1	Oro	Oro	3	3	0	0,29	0,31	0,9	0,74	0,82	0,88	0,71	0,91	0,44	93,4	14,6	0,1				0,12	0,07
111095	2020-09-17 15:59	1	0	10	0	10,9	1,6	8	7	0,88	35	0	2	0	0	1	Ältar	0,71	Ältar	1,15	1	Ältar	Ältar	1	11	-10	0,67	0,61	0,91	0,75	0,96	0,91	0,81	0,78	-0,12	45,6	80,4	0,1		0,02					0,08	0,06		0,08
144717	2020-08-24 11:10	1	0	19	0	21,5	2,7	11	8	0,73	35	0	2	0	0	1	Oro	0,48	Oro	0,76	1	Oro	Oro	4	8	-4	0,76	0,76	0,94	0,9	0,96	0,94	0,98	0,46	0,2	85,6	55,8	0,1		0,1	0,2
146832	2020-09-17 12:45	1	0	14	0	44,4	6,3	9	7	0,78	45	0	3	0	0	1	Ältar	0,57	Ältar	0,88	1	Ältar	Ältar	0	0	0	0,62	0,61	0,96	0,96	0,91	0,91	0,93	0,61	0,74	55,4	54,7	0,1			0,08				0,19				0,04
163823	2020-09-15 09:44	0	0	17	0	19,2	2,4	14	8	0,57	45	0	3	0	0		Trött	0,57	Trött	0,78	1	Trött	Trött	27	38	-11	0,74	0,63	0,96	0,98	0,98	0,94	0,9	0,73	0,36	69	60,8	0,1		0,17		0,1			0,08
174413	2020-09-14 10:06	1	0	20	0	10,2	1,3	11	8	0,73	35	1	1	0	0	1	Oro	0,7	Flashbacks	1,12	0	Oro	Oro	0	0	0	0,88	0,79	0,99	0,81	1	0,99	0,81			100	100	0,1				0,06			0,06		0,08
176277	2020-09-13 21:54	1	0	12	0	30,3	2,8	19	11	0,58	15	0	1	0	0		Oro	0,38	Oro	0,51	1	Oro	Oro	26	48	-22	0,66	0,65	0,91	0,97	0,9	0,84	0,78	0,96	0,82	65,7	38,2	0,1			0,02		0,08					0,02
178048	2020-10-08 22:27	0	0	13	0	545	77,9	8	7	0,88	45	0	3	0	0		Stressad	0,43	Stressad	0,58	1	Stressad	Stressad	43	43	0	0,92	0,84	0,96	0,86	0,98	0,99	1	0,86	0,98	66,4	39	0,1			0,22		0,13					0,03
180989	2020-09-17 11:03	1	0	12	0	14,8	2,1	11	7	0,64	35	1	2	0	0	1	Ältar	0,37	Ältar	0,48	1	Oro	Oro	49	71	-23	0,61	0,51	0,83	0,95	0,81	0,72	0,76	1	-0,36	88,3	47,6	0,1			0,07								0,17
200234	2020-09-17 23:41	1	0	20	0	29	1,9	23	15	0,65	25	0	3	2	0	1	Ältar	0,41	Ältar	0,66	1	Ältar	Ältar	0	0	0	0,54	0,5	0,96	0,87	0,95	0,96	0,8	0,8	0,75	70,27	41,07	0,07	0,02		0,07	0,02			0,09				0,04
203126	2020-09-04 11:15	1	0	23	0	16	1,6	17	10	0,59	25	1	2	0	0	1	Ältar	0,56	Ältar	0,85	1	Ensam/ledsen	Ensam/ledsen	0	0	0	0,66	0,65	0,93	0,9	0,95	0,92	0,92	0,69	0,84	54	46,4	0,1			0,1						0	0,03
218691	2020-09-17 20:36	0	0	15	0	30,6	3,4	9	9	1	45	1	2	2	0	1	Stressad	0,44	Stressad	0,68	1	Stressad	Stressad	24	39	-15	0,72	0,72	0,9	0,85	0,92	0,77	0,93	0,81	0,69	53,8	60	0,1		0,12					0,12	0,07	0,04
231220	2020-09-04 11:57	1	0	10	0	22,1	3,2	12	7	0,58	25	0	2	4	0		Stressad	0,46	Stressad	0,7	1	Stressad	Stressad	25	28	-3	0,89	0,9	0,92	0,96	0,95	0,84	0,96	0,67	0,78	50,1	59,9	0,1	0,08		0,2								0,07
241756	2020-09-20 19:42	0	0	24	0	22,2	1,6	18	14	0,78	35	0	3	0	0	1	Självskadar	0,31	Självskadar	0,47	1	Äter mindre	Äter mindre	43	64	-21	0,53	0,39	0,73	0,76	0,59	0,59	0,46	0,84		54,2	85,9	0,1	0,2			0,02			0,06		0,02	0,03	0,02
270648	2020-08-26 23:52	1	0	23	1	23,7	1,8	15	13	0,87	45	0	2	0	0		Somnar sent	0,35	Somnar sent	0,48	1	Somnar sent	Somnar sent	39	28	11	0,78	0,77	0,96	0,9	0,97	0,94	0,93	0,94	0,41	57	52,3	0,1			0,21		0,04	0,07		0,02			0,14
276220	2020-09-14 16:56	1	0	12	1	13,4	1,7	12	8	0,67	15	0	1	0	0		Äter mindre	0,24	Äter mindre	0,25	1	Trött	Trött	79	95	-16	-0,08	-0,09	0,5	0,52	0,45	#DIV/0!	#DIV/0!	0,78	0,83	56,5	61,3	0,1	0,19			0,06						0,13
282185	2020-09-17 18:57	0	0	12	0	16,8	2,4	13	7	0,54	35	0	3	0	0	1	Ensam/ledsen	0,39	Ensam/ledsen	0,47	1	Ensam/ledsen	Ensam/ledsen	44	58	-15	0,78	0,62	0,86	0,86	0,83	0,87	0,59	0,81	0,75	52,4	61,9	0,1		0,22						0,08
304400	2020-09-17 17:43	1	0	25	0	12,6	1	22	12	0,55	45	0	2	0	0	1	Ältar	0,3	Ältar	0,41	1	Oro	Oro	8	0	8	0,48	0,55	0,79	0,86	0,84	0,74	0,92	0,81	0,12	74,5	52,8	0,1	0,02		0,14	0,06				0,04
327792	2020-09-20 14:05	0	0	17	0	9,7	1,4	15	7	0,47	25	0	3	4	0		Tvångar	0,55	Tvångar	0,79	1	Äter mindre	Äter mindre	23	18	4	0,72	0,71	0,57	0,5	0,59	0,77	0,7	0,28	0,47	37,4	55,7	0,1	0,17							0,02
327975	2020-09-13 14:38	0	0	22	0	18,6	1,2	16	15	0,94	25	0	2	0	1	1	Självmordstankar	0,38	Självskadar	0,53	0	Självmordstankar	Självmordstankar	1	0	1	0,38	0,36	0,94	0,85	0,92	0,82	0,92	0,76	0,69	33,7	65,2	0,1	0,09			0,06			0,02			0,03
340887	2020-09-18 10:41	1	0	13	0	16,4	1,5	11	11	1	25	0	2	0	0		Skjuter upp	0,28	Stressad	0,4	0	Trött	Trött	30	27	3	0,82	0,75	0,95	0,93	0,95	0,95	0,95	0,94	0,73	38,9	70,3	0,1				0,03			0,08	0,01		0,17
347026	2020-08-26 21:59	0	0	17	0	36,6	2,4	16	15	0,94	55	0	1	0	0	1	Trött	0,32	Trött	0,53	1	Trött	Trött	0	0	0	0,77	0,71	0,95	0,9	0,93	0,96	0,9	0,68	0,09	75,7	60	0,1	0,07	0,03						0,01	0,03	0,05
347579	2020-09-17 20:49	1	0	12	0	38,1	3,8	10	10	1	35	0	3	4	0	1	Ensam/ledsen	0,49	Ensam/ledsen	0,64	1	Ensam/ledsen	Ensam/ledsen	13	9	4	0,78	0,7	0,99	0,99	0,98	0,95	0,92	0,91	0,93	43,2	71,1	0,1	0		0,08				0,04	0,07		0,16	0,12
361476	2020-09-27 11:20	0	0	19	0	23,9	3,4	9	7	0,78	45	0	3	4	0	1	Somnar sent	0,44	Somnar sent	0,73	1	Somnar sent	Somnar sent	0	0	0	0,48	0,46	0,88	0,46	0,93	0,89	0,43	0,32	-0,34	77,6	71,7	0,1			0,22				0,17		0,14
371460	2020-09-13 14:15	0	0	16	0	59,2	3,9	17	15	0,88	45	0	3	0	1	1	Ältar	0,42	Ältar	0,69	1	Ältar	Ältar	0	0	0	0,69	0,66	0,96	0,94	0,96	0,96	0,88	0,77	0,17	69,2	74,5	0,1	0,02		0,02		0,12		0,07	0,06	0,06	0,07
374117	2020-09-06 18:35	0	0	14	0	11,8	1,3	9	9	1	55	0	3	4	0		Somnar sent	0,67	Somnar sent	0,93	1	Somnar sent	Somnar sent	3	2	1	0,58	0,51	0,94	0,7	0,74	0,91	0,8	0,96	0,78	26	49,6	0,1			0,34				0,18			0,03
382624	2020-09-06 12:05	1	0	17	0	34,1	3,8	11	9	0,82	55	0	3	0	0		Oro	0,31	Oro	0,39	1	Uttråkad	Uttråkad	33	31	2	0,44	0,51	0,51	0,63	0,62	0,68	0,92	0,59	-0,04	63,1	69,7	0,1	0,01	0,09		0,11	0,11			0,13		0,08
383269	2020-08-27 15:40	0	0	13	0	12,4	1,8	11	7	0,64	55	0	2	2	0	1	Sociala medier	0,56	Sociala medier	0,63	1	Sociala medier	Ensam/ledsen	47	43	4	-0,1	-0,09	0,84	0,59	0,27	0,84	0,5	-0,01	-0,29	87,4	79,6	0,1								0,36
386839	2020-08-31 07:11	1	0	17	0	17	2,1	11	8	0,73	45	0	3	0	0	1	Oro	0,25	Oro	0,26	1	Ältar	Ältar	78	13	66	-0,02	0,03	0,77	0,69	0,84	0,67	0,63	0,47	-0,03	74,4	67	0,1					0,09		0,12
391419	2020-09-06 13:01	1	0	12	0	12,5	1,4	11	9	0,82	45	0	3	0	0		Ensam/ledsen	0,34	Ensam/ledsen	0,36	1	Ensam/ledsen	Ensam/ledsen	55	53	2	0,68	0,56	0,62	0,52	0,69	0,8	0,8	0,23	0,39	39,4	81,2	0,1	0,06	0,13		0,1						0,17	0,06
398965	2020-09-17 18:08	0	0	17	0	171,9	13,2	17	13	0,76	55	0	3	4	0	1	Stannar hemma	0,42	Stannar hemma	0,68	1	Stannar hemma	Stannar hemma	6	0	6	0,71	0,67	0,92	0,85	0,93	0,93	0,86	0,65	0,64	59,77	76,15	0,08		0,03	0,05	0,02		0,12	0,1	0,02	0,21	0,08
401439	2020-09-18 13:21	0	0	19	0	52,8	3,5	16	15	0,94	25	0	3	2	0		Oro	0,37	Oro	0,52	1	Oro	Oro	7	7	0	0,62	0,57	0,93	0,9	0,85	0,93	0,85	0,88	0,42	56	77,9	0,1				0,01	0,09		0,07	0,02		0,05
421531	2020-08-26 09:51	0	0	14	0	10,5	1,2	10	9	0,9	25	0	3	0	0	1	Tränar inte	0,4	Tränar inte	0,43	1	Trött	Trött	46	55	-9	0,73	0,66	0,4	0,33	0,53	0,9	0,85	-0,41	0,92	22,3	74,4	0,1	0,1	0,24				0,07		0,08		0,13	0,1
423149	2020-08-26 17:52	1	0	18	0	49	3,3	19	15	0,79	35	0	2	0	0	1	Ältar	0,29	Oro	0,45	0	Ältar	Ältar	13	0	13	0,46	0,45	0,89	0,87	0,9	0,92	0,92	0,57	0,4	66,67	69,87	0,07		0,08					0,11			0,07
428550	2020-09-15 13:43	1	0	17	0	20,2	1,6	15	13	0,87	35	0	3	4	1		Ältar	0,27	Trött	0,32	0	Trött	Trött	31	52	-20	0,77	0,65	0,84	0,89	0,89	0,78	0,92	0,52	0,92	62,9	85	0,1	0,04		0,06	0,03			0,12			0,06
438426	2020-09-10 20:13	1	0	14	0	15,8	1,6	10	10	1	35	0	3	0	0		Tränar inte	0,34	Trött	0,42	0	Tränar inte	Tränar inte	54	58	-4	0,84	0,83	0,84	0,85	0,9	0,95	0,85	0,71	0,7	20,5	77,6	0,1	0	0,24		0				0,05		0,23
439624	2020-09-04 07:13	0	0	12	0	11,3	1,6	13	7	0,54	25	0	3	0	0	1	Somnar sent	0,48	Somnar sent	0,63	1	Somnar sent	Somnar sent	34	62	-28	0,52	0,36	0,9	0,68	0,9	0,95	0,91	0,8	0,77	56,86	52	0,14	0,04		0,3	0,08				0,09
457623	2020-08-24 09:11	0	0	20	0	19,9	2,8	16	7	0,44	35	0	3	4	0		Trött	0,3	Trött	0,39	1	Oro	Smärta	36	32	4	0,68	0,68	0,85	0,86	0,83	0,93	0,93	0,33	0,98	80,3	75,3	0,1		0,12							0,12		0,09
471209	2020-09-04 16:49	1	0	21	0	12,5	1,8	10	7	0,7	35	0	3	0	0	1	Trött	0,36	Trött	0,36	1	Fokuserar inte	Fokuserar inte	57	57	0	0,71	0,72	0,66	0,79	0,66	0,62	0,87	0,82	0,69	55,1	42,6	0,1		0,01					0,18			0,11
483103	2020-09-05 14:27	1	0	18	0	20,1	1,8	13	11	0,85	25	0	3	2	0		Uttråkad	0,35	Fokuserar inte	0,5	0	Uttråkad	Fokuserar inte	19	25	-6	0,74	0,77	0,96	0,85	0,97	0,95	0,89	0,95	0,87	53,8	57,9	0,1			0,07				0,17		0,06	0,09	0,01
485626	2020-09-09 07:59	1	0	15	0	76,9	7	11	11	1	55	0	3	4	0	1	Stannar hemma	0,32	Fokuserar inte	0,45	0	Fokuserar inte	Fokuserar inte	9	0	9	0,58	0,59	0,86	0,9	0,88	0,85	0,9	0,66	-0,06	74,5	99,9	0,1							0,14	0,04	0,17	0,08
489087	2020-09-14 17:46	1	0	18	0	12,7	1,8	10	7	0,7	35	0	3	2	0		Somnar sent	0,56	Somnar sent	0,8	1	Oro	Stressad	0	0	0	0,73	0,74	0,83	0,93	0,8	0,84	0,95	0,62	0,43	88,6	79	0,1			0,28				0,14
504841	2020-09-14 11:12	0	0	24	0	22,4	1,6	14	14	1	45	0	2	0	0	1	Somnar sent	0,35	Oro	0,56	0	Oro	Oro	36	71	-36	0,43	0,29	0,94	0,95	0,98	0,91	0,75	0,95	0,86	55,6	36,2	0,1	0,01	0,02	0,23				0,09			0
531585	2020-09-10 00:15	1	0	21	0	20,9	2,6	13	8	0,62	25	0	2	4	0		Ältar	0,46	Flashbacks	0,67	0	Flashbacks	Flashbacks	30	38	-8	0,6	0,68	0,95	0,88	0,93	0,93	0,93	0,92	0,57	65,3	62,8	0,1	0,02		0,06
547525	2020-09-07 14:54	1	0	22	0	33	2,8	13	12	0,92	35	0	2	0	0		Trött	0,31	Trött	0,38	1	Trött	Trött	52	56	-4	0,8	0,52	0,96	0,75	0,97	0,97	0,65	0,79	0,9	56,8	38,7	0,1		0,05					0,07			0,04
554638	2020-08-26 09:07	1	0	10	0	10,3	1,5	7	7	1	45	1	2	4	0	1	Ältar	0	Ältar	0	1	Ältar	Ältar	60	27	34	0	0	0	0	0	0	0	0	0	9,8	7	0,02	0,13			0,18	0,13		0,09	0	0	0	0
567994	2020-09-20 09:08	0	0	26	0	50,2	3,3	18	15	0,83	55	0	3	4	1	1	Ältar	0,4	Ältar	0,65	1	Ältar	Ältar	0	0	0	0,72	0,63	0,94	0,93	0,95	0,95	0,93	0,9	0,67	84,6	75,3	0,1	0,01	0,05					0,04		0,06	0,04
569419	2020-08-27 01:27	1	0	23	0	15,7	1,7	9	9	1	25	0	1	0	0	1	Alkohol/droger	0,81	Alkohol/droger	1,01	1	Alkohol/droger	Självmordstankar	0	0	0	0,71	0,68	0,78	0,88	0,83	0,76	0,93	0,65	0,79	70,22	39,22	0,11	0,06	0,04	0,09								0,41
576053	2020-09-14 22:49	1	0	20	0	22,1	1,5	23	15	0,65	15	0	2	4	1	1	Ältar	0,31	Ältar	0,4	1	Ältar	Ältar	37	31	6	0,47	0,47	0,9	0,9	0,92	0,78	0,66	0,86	0,87	56,7	30,9	0,1		0,11	0,05	0,03			0,06			0,03
592048	2020-09-22 09:04	0	0	14	0	456,1	30,4	19	15	0,79	35	0	2	0	0	1	Skjuter upp	0,32	Skjuter upp	0,48	1	Oro	Oro	11	22	-11	0,48	0,46	0,84	0,88	0,86	0,74	0,82	0,64	0,69	71,8	67,5	0,1	0,04	0,06	0,09	0			0,12	0,08		0,17
600145	2020-09-04 05:18	1	0	16	0	23,3	2,3	10	10	1	35	0	1	0	0	1	Alkohol/droger	0,45	Alkohol/droger	0,59	1	Alkohol/droger	Självskadar	0	0	0	0,83	0,69	0,73	0,62	0,81	0,68	0,76	0,49	0,86	49,3	43,8	0,1	0,02		0,08				0,1			0,06	0,23
603729	2020-09-10 13:33	1	0	16	0	45,7	4,2	13	11	0,85	55	0	3	0	0		Somnar sent	0,34	Panikångest	0,64	0	Somnar sent	Panikångest	11	13	-2	0,46	0,51	0,92	0,88	0,85	0,89	0,77	0,82	0,3	81,4	63,6	0,1		0,06	0,18	0,01			0,1
609573	2020-08-25 19:13	0	0	14	0	29,6	3,7	14	8	0,57	65	0	2	4	0		Tvångar	0,36	Tvångar	0,41	1	Tvångar	Tvångar	65	59	7	0,24	0,31	0,93	0,87	0,95	0,76	0,82	0,71	0,78	51,88	65,25	0,13	0,02		0,09				0,15
609643	2020-08-31 10:52	1	0	14	0	16,9	2,4	12	7	0,58	45	0	3	4	0	1	Ensam/ledsen	0,34	Skjuter upp	0,5	0	Ensam/ledsen	Ensam/ledsen	14	29	-14	0,56	0,66	0,79	0,86	0,64	0,77	0,81	0,8	0,81	52,7	82,3	0,1		0,18		0,08						0,15	0,11
613023	2020-09-14 20:39	0	0	13	0	17,6	2,2	10	8	0,8	55	0	3	4	0	1	Ältar	0,53	Ältar	0,84	1	Oro	Oro	0	0	0	0,4	0,37	0,82	0,69	0,85	0,86	0,79	0,54	0,11	97,4	27,1	0,1			0,13				0,13				0,05
636765	2020-09-15 11:28	0	0	20	0	13,2	1	15	13	0,87	45	0	2	0	1	1	Ensam/ledsen	0,28	Ensam/ledsen	0,29	1	Ensam/ledsen	Ensam/ledsen	48	54	-6	0,7	0,64	0,84	0,92	0,85	0,92	0,9	0,83	0,9	14,8	59,2	0,1	0,01			0,01		0,01	0,03	0,02		0,02
641859	2020-08-23 21:42	0	0	23	0	29,7	2,7	15	11	0,73	45	0	2	2	0	1	Bråkar	0,34	Bråkar	0,46	1	Bråkar	Bråkar	39	82	-42	0,37	0,29	0,79	0,66	0,81	0,77	0,59	0,4	0,48	86	95,3	0,1			0,05		0,21
644954	2020-09-12 21:21	1	0	22	0	34	2,3	18	15	0,83	55	0	3	2	0	1	Trött	0,2	Trött	0,21	1	Flashbacks	Flashbacks	53	85	-32	0,2	0,28	0,85	0,87	0,88	0,52	0,5	0,82	0,45	68,4	22,8	0,07	0	0,01	0,07		0,07		0,09	0,01
666902	2020-09-19 09:33	0	0	18	0	20,2	2	10	10	1	25	0	2	2	0	1	Fokuserar inte	0,33	Fokuserar inte	0,52	1	Fokuserar inte	Fokuserar inte	0	10	-10	0,51	0,51	0,92	0,93	0,9	0,89	0,74	0,9	0,96	58,3	84,7	0,1				0,03			0,16	0,09	0,1	0,15
667788	2020-08-29 10:53	0	0	19	0	20,7	1,9	16	11	0,69	45	0	3	4	0	1	Sjukdomsoro	0,71	Sjukdomsoro	1,05	1	Sjukdomsoro	Sjukdomsoro	5	19	-14	0,76	0,75	0,99	0,93	0,97	0,99	0,85	0,95	0,81	59,8	20,3	0,1		0,02				0,37					0
672865	2020-09-15 11:41	0	0	15	0	28,5	2,2	13	13	1	45	0	2	0	0	1	Oro	0,25	Oro	0,32	1	Oro	Oro	36	50	-14	0,53	0,49	0,8	0,7	0,63	0,78	0,7	0,94	0,26	83,5	59,2	0,1	0,04	0,1		0,05				0,06	0,05	0,08
673952	2020-08-26 22:01	1	0	18	0	30	2,3	12	13	1,08	45	0	3	2	0	1	Trött	0,31	Somnar sent	0,44	0	Oro	Oro	46	22	24	0,64	0,77	0,9	0,93	0,91	0,84	0,98	0,82	0,83	60,5	55,3	0,1		0	0,18	0,01			0,11	0	0,04
680670	2020-09-10 06:37	1	0	25	0	13,8	1,5	22	9	0,41	25	1	2	4	0	1	Ältar	0,46	Ältar	0,73	1	Flashbacks	Flashbacks	33	44	-11	0,46	0,53	0,97	0,91	0,95	0,98	0,84	0,94	0,17	71,6	50,3	0,1	0,03		0,09
684463	2020-09-04 15:41	1	0	12	0	31,8	4	10	8	0,8	25	0	2	2	0	1	Somnar sent	0,36	Oro	0,45	0	Oro	Oro	27	24	3	0,88	0,82	0,86	0,69	0,95	0,91	0,97	0,55	0,74	69	91,1	0,1			0,21
686635	2020-09-15 20:49	1	0	14	0	28,2	3,5	9	8	0,89	65	0	3	4	0		Smärta	0,39	Smärta	0,69	1	Smärta	Smärta	16	23	-7	0,64	0,67	0,97	0,98	0,96	0,93	0,93	0,84	0,6	70,1	69,5	0,1	0,02	0,16					0,18			0,17
687794	2020-09-22 13:22	1	0	19	0	27,1	1,9	14	14	1	45	0	3	4	0	1	Oro	0,34	Stressad	0,55	0	Oro	Stressad	6	10	-5	0,69	0,71	0,95	0,96	0,95	0,9	0,94	0,94	0,77	68,1	71,7	0,1	0,03		0,08			0,02	0,15	0,02		0,09
695551	2020-09-06 12:32	1	0	12	0	32,7	4,7	7	7	1	35	1	3	0	0	1	Ältar	0,62	Ältar	0,98	1	Ältar	Ältar	0	0	0	0,45	0,56	0,92	1	0,94	0,59	0,82	0,66	0,58	48,3	76	0,1					0,04		0,07	0,03
699613	2020-08-29 19:47	1	0	16	0	21,1	1,9	11	11	1	35	0	2	0	0		Somnar sent	0,6	Somnar sent	0,76	1	Somnar sent	Somnar sent	18	0	18	0,63	0,49	0,98	0,84	0,97	0,97	0,46	0,93	0,9	60,9	68,1	0,1	0,02	0,06	0,33	0,12					0,05
699646	2020-09-09 12:57	1	0	20	0	248,9	16,6	20	15	0,75	45	0	3	2	0	1	Oro	0,45	Oro	0,83	1	Oro	Oro	0	0	0	0,38	0,41	0,92	0,75	0,94	0,91	0,8	0,6	0,28	67,7	23,3	0,1	0,09		0,08						0	0
699806	2020-08-31 22:02	0	0	16	0	12,9	1,4	12	9	0,75	25	0	2	0	0	1	Somnar sent	0,48	Somnar sent	0,75	1	Somnar sent	Somnar sent	6	6	0	0,63	0,58	0,93	0,8	0,94	0,96	0,86	0,74	0,14	70,78	90,44	0,11	0,03		0,25					0,05		0,06
702688	2020-09-26 13:28	1	0	11	0	21,7	2,7	10	8	0,8	35	0	3	2	0	1	Tränar inte	0,46	Skjuter upp	0,81	0	Skjuter upp	Skjuter upp	1	18	-17	0,72	0,73	0,86	0,88	0,96	0,95	0,93	0,43	0,83	72,5	72,9	0,1	0,06	0,23	0,11	0,09				0,14		0,15
718704	2020-09-20 10:21	1	0	14	0	25,6	2,3	12	11	0,92	35	0	3	4	0	1	Ältar	0,5	Ältar	0,82	1	Ältar	Ältar	12	18	-6	0,73	0,77	0,98	0,98	0,93	0,96	0,96	0,97	0,81	70,91	39,91	0,09	0,06							0,02
784494	2020-09-12 14:37	1	0	13	0	38,3	2,9	13	13	1	45	1	1	0	0		Alkohol/droger	0,35	Alkohol/droger	0,53	1	Alkohol/droger	Ältar	8	0	8	0,43	0,46	0,87	0,85	0,89	0,95	0,92	0,72	0,74	18,5	72,4	0,1	0,05	0,02						0,04		0,08	0,18
828505	2020-09-06 23:49	1	0	17	0	23,2	2,3	10	10	1	45	0	2	0	0	1	Tränar inte	0,39	Tränar inte	0,64	1	Tränar inte	Tränar inte	7	14	-7	0,43	0,36	0,85	0,75	0,89	0,88	0,87	0,04	1	67,3	91,7	0,1	0,07	0,2	0,12				0,04	0,08		0,08
834252	2020-08-28 16:23	0	0	19	0	23,3	1,6	21	15	0,71	25	0	2	2	0	1	Ältar	0,24	Ältar	0,41	1	Skjuter upp	Skjuter upp	0	7	-7	0,2	0,28	0,66	0,66	0,62	0,66	0,67	0,72	0,13	79,7	68,4	0,1	0,05	0,08	0,09	0,02				0,01		0,07	0,1
862666	2020-09-13 13:18	1	0	18	0	10,7	1,2	9	9	1	25	0	2	0	0	1	Somnar sent	0,36	Somnar sent	0,38	1	Somnar sent	Ältar	44	60	-16	0,51	0,35	0,81	0,58	0,7	0,96	0,73	0,13	-0,09	61,3	72,2	0,1			0,24	0,08						0,07
878922	2020-08-26 07:55	1	0	11	0	18,2	2	9	9	1	25	0	3	0	0		Arg	0,41	Arg	0,48	1	Oro	Oro	22	45	-22	0,34	0,26	0,82	0,91	0,77	0,58	0,67	0,95	0,87	45,4	81,8	0,1					0,1		0,08	0,04		0,03
879736	2020-10-15 21:15	1	0	11	0	33	3	16	11	0,69	45	0	3	4	0	1	Trött	0,29	Trött	0,39	1	Trött	Trött	28	19	9	0,62	0,69	0,91	0,89	0,91	0,8	0,81	0,83	0,52	40,8	40,9	0,1		0,15		0,01			0,12		0,05	0,05	0,07
883110	2020-09-12 20:35	1	0	13	0	20,6	2,6	8	8	1	45	0	3	2	0		Smärta	0,35	Trött	0,4	0	Trött	Smärta	31	34	-2	0,66	0,7	0,95	0,88	0,9	0,84	0,83	0,97	0,96	39,5	37,4	0,1			0,09	0,04			0,13	0,05		0,09
892353	2020-09-19 12:05	1	0	10	0	30,7	3,1	10	10	1	45	0	3	2	0	1	Trött	0,45	Trött	0,57	1	Trött	Trött	51	51	-1	0,87	0,78	0,98	0,95	0,99	0,98	1	0,92	0,29	69,8	79,9	0,1	0,02	0,08					0,18	0,05		0,07	0,08
902293	2020-09-18 08:07	0	0	17	0	10,3	1,1	9	9	1	45	0	3	0	0		Somnar sent	0,56	Somnar sent	0,86	1	Somnar sent	Uttråkad	3	23	-20	0,7	0,63	0,91	0,87	0,93	0,86	0,84	0,85		71,67	100	0,11	0,03	0,21	0,28				0,06		0,01	0,07
912689	2020-09-17 19:27	1	0	15	0	23,9	2	16	12	0,75	25	0	3	0	0		Ältar	0,24	Sjukdomsoro	0,42	0	Somnar sent	Sjukdomsoro	0	0	0	0,41	0,37	0,84	0,93	0,91	0,82	0,77	0,59	0,76	48,1	66,1	0,1		0,06	0,12			0,12	0,08	0,09		0,08
925841	2020-10-06 18:15	0	0	21	0	84,5	6	19	14	0,74	45	0	3	4	0	1	Social ångest	0,26	Social ångest	0,44	1	Ältar	Ältar	6	1	5	0,4	0,33	0,69	0,74	0,69	0,6	0,71	0,81	0,38	69,9	45,7	0,1		0,07	0,02	0,04			0,12		0,1	0,04
928186	2020-08-30 21:22	0	0	24	0	19,4	1,8	14	11	0,79	35	0	2	4	1	1	Oro	0,63	Oro	0,91	1	Oro	Fokuserar inte	0	1	-1	0,56	0,62	0,93	0,75	0,92	0,85	0,85	0,82	0,69	65,6	54,5	0,1	0,02					0,02	0,14			0,18
931831	2020-09-18 13:45	1	0	12	0	38,7	2,8	14	14	1	35	0	2	0	0		Ältar	0,27	Ensam/ledsen	0,39	0	Ensam/ledsen	Oro	44	49	-6	0,72	0,69	0,93	0,87	0,92	0,92	0,9	0,82	-0,36	47,8	60,4	0,1	0,02			0	0,05		0,04		0,04	0,04
936527	2020-08-24 14:24	1	0	18	0	17,4	2,2	9	8	0,89	45	0	2	2	0	1	Tränar inte	0,39	Tränar inte	0,59	1	Ältar	Smärta	0	0	0	0,35	0,42	0,38	0,57	0,43	0,39	0,55	0,72	0,87	46,3	50	0,1	0,09	0,19							0,14
943449	2020-08-29 21:44	1	0	15	0	9,1	1,3	17	7	0,41	45	1	2	2	0		Oro	0,66	Oro	1,03	1	Oro	Oro	0	0	0	0,64	0,57	0,99	0,96	1	0,94	0,93	0,69	0,65	65,1	45,6	0,1			0,17				0,19			0,05
945731	2020-09-17 18:53	0	0	17	0	16	1,5	12	11	0,92	25	0	2	0	0	1	Ältar	0,3	Ältar	0,39	1	Ältar	Ältar	32	33	-1	0,35	0,18	0,74	0,64	0,79	0,6	0,7	0,16	0,84	50,73	47,18	0,09		0,09		0,16				0,02		0,03
999219	2020-09-20 12:18	0	0	22	0	13,5	1	16	13	0,81	25	0	2	0	0		Ältar	0,32	Somnar sent	0,65	0	Somnar sent	Somnar sent	0	0	0	0,4	0,38	0,85	0,84	0,88	0,93	0,78	0,51	-0,03	34	73,1	0,1	0,11		0,14	0,02				0,1		0,07
[truncated: 314 more columns]
